# Supplementary material for: Experimental and Theoretical Studies on the Kinetics and Mechanism of the C3H8/C3D8 + Cl Reaction
Source: Molecules. 2025 Nov 14;30(22):4406. doi: 10.3390/molecules30224406 (PMC12654972; doi:10.3390/molecules30224406)
Supplement: Supplementary file 1 [file molecules-30-04406-s001.zip]

Archive with 1 entries (1 files):
- molecules-3948257-supplementary.pdf
